# Supplementary material for: Dose-Effect Determination of a Neuroprotector Fraction Standardized in Coumarins of Tagetes lucida and Bioavailability
Source: Pharmaceutics. 2023 Mar 17;15(3):967. doi: 10.3390/pharmaceutics15030967 (PMC10051064; doi:10.3390/pharmaceutics15030967)
Supplement: Supplementary file 1 [file pharmaceutics-15-00967-s001.zip]

Archive with 1 entries (1 files):
- pharmaceutics-2242920-supplementary.pdf
